# Supplementary material for: Cord blood DNA methylation reflects cord blood C-reactive protein levels but not maternal levels: a longitudinal study and meta-analysis
Source: Clin Epigenetics. 2020 Apr 30;12:60. doi: 10.1186/s13148-020-00852-2 (PMC7193358; doi:10.1186/s13148-020-00852-2)
Supplement: Supplementary file 1 — Additional file 1. [file 13148_2020_852_MOESM1_ESM.zip]

Archive with 5 entries (5 files):
- Inflamm and Methylation 04062020 additional file clean.docx
- Supplemental_Fig2_Venn_diagram.pdf
- Supplemental_Figure1.png
- Supplemental_Figure3_eFORGE-TF.2019-11-02.pdf
- SupplFig4_Study_Summary_Diagram_02202020.pdf
